# Supplementary material for: Association between the number and size of intrapulmonary lymph nodes and chronic obstructive pulmonary disease severity
Source: PeerJ. 2020 Jul 3;8:e9166. doi: 10.7717/peerj.9166 (PMC7337033; doi:10.7717/peerj.9166)
Supplement: Data S1 [file peerj-08-9166-s001.csv]

UniqueID	Age	Sex	Race	SmokingStatus	GOLDStage	ABCDassessment	MeanLungDensity[HU]	LungVolume[ml]	EmphysemaScore[-950HU]	NormalizedEmphysemaScore[-950HU]	Pi10	Nodules	Solids[non-PFN]	PartSolids	NonSolids	PFNs
1	59.6	Male	White	Former	3	A	-841.312744	6397.13916	9.33039093	0.20972915	2.4	1	1	0	0	0
2	72.8	Male	White	Former	4	D	-870.950439	7282.58643	19.3887234	15.1715584	3.05	0	0	0	0	0
3	64.6	Male	White	Former	3	A	-858.967407	9516.87207	9.16215611	0.066211268	2.79	0	0	0	0	0
4	76.2	Female	White	Former	3	B	-898.868408	6050.05371	41.4905014	35.7564964	2.46	3	2	0	0	1
5	72.4	Male	White	Former	4	A	-860.027527	6884.61426	15.1126032	6.10674667	3.09	3	2	0	0	1
6	68.4	Male	White	Former	4	B	-869.831726	6516.08447	15.9467182	13.320508	2.75	3	0	0	0	3
7	48.2	Male	Black	Current	4	D	-870.199768	7692.24121	9.47279263	1.10821021	3.54	1	0	0	0	1
8	63.5	Female	White	Current	3	B	-802.874023	4962.54053	0.734982014	0.126593068	2.77	1	0	0	0	1
9	75.9	Male	White	Former	2	A	-841.908386	4482.96875	9.44463539	0	2.5	0	0	0	0	0
10	79	Male	White	Current	2	A	-868.57312	6835.27588	10.1465416	2.10189009	2.44	0	0	0	0	0
11	65.9	Male	White	Former	4	B	-821.814697	6451.43213	2.24180722	1.01538253	3.06	1	1	0	0	0
12	64.4	Male	White	Former	4	B	-898.910156	7774.04053	35.5104828	31.5507679	2.73	1	0	0	0	1
13	75.1	Male	White	Former	2	A	-858.888184	6260.74561	8.36649418	0.382895499	2.3	8	3	0	0	5
14	69.8	Male	White	Current	1	A	-873.647522	7324.96436	8.35470295	3.97399497	1.71	1	0	0	0	1
15	69.5	Female	White	Former	4	D	-908.556335	5521.33203	50.698288	1.11328804	2.31	0	0	0	0	0
16	79.2	Female	Black	Former	3	D	-835.6922	2988.55933	10.4462624	0.009384481	2.84	1	1	0	0	0
17	56.5	Male	White	Former	4	B	-852.016174	4915.63818	25.6615257	26.3435001	3.01	4	0	0	0	4
18	78.9	Female	White	Former	4	B	-871.10553	5254.1001	23.8727493	0.469371349	3.45	0	0	0	0	0
19	76	Male	White	Former	3	D	-868.605835	7248.98535	13.7368908	12.2342358	2.7	1	0	0	0	1
20	64.9	Male	White	Former	4	B	-854.160767	6345.77051	18.4546413	15.9291229	2.68	16	7	0	0	9
21	81.8	Female	White	Former	4	D	-885.629761	5879.70068	33.2851028	25.5138378	3.02	1	1	0	0	0
22	74.1	Male	White	Former	4	B	-860.410095	6317.57959	18.3230648	4.24483252	3.14	2	1	0	0	1
23	71.1	Male	White	Former	2	D	-872.67627	6999.5127	23.7443256	21.9899826	2.38	4	1	0	1	2
24	69.7	Female	White	Former	2	D	-788.732727	4241.8252	0.280236065	0.01884613	3.26	1	1	0	0	0
25	65.8	Male	White	Former	2	A	-827.755859	6615.99609	3.93737745	0.06071448	3.39	2	0	0	0	2
26	68.5	Male	White	Former	0	A	-869.402893	8353.86621	5.34934235	0.542030931	2.07	8	6	0	0	2
27	68.8	Female	White	Former	3	A	-863.259521	6229.80518	27.3990326	7.85515213	2.95	0	0	0	0	0
28	64.3	Male	Black	Current	PRISm	D	-767.873718	3444.02661	0.29152301	0	2.65	0	0	0	0	0
29	70.6	Female	White	Former	0	C	-860.506348	5448.06494	4.75656462	0.892335236	1.87	0	0	0	0	0
30	65	Male	White	Former	2	B	-847.998474	7018.5083	9.06650925	0.989863098	2.54	0	0	0	0	0
31	76.1	Female	White	Former	1	A	-836.259094	5942.47754	3.56141448	0.042868495	2.83	7	4	0	0	3
32	60.2	Female	White	Current	1	B	-827.60791	5957.02832	1.91639912	4.07596827	1.86	1	0	0	0	1
33	67.7	Male	White	Current	3	B	-816.796875	4927.3501	1.86262739	0.066431209	3.85	0	0	0	0	0
34	69.2	Male	White	Former	2	B	-869.644226	7305.38477	17.4538651	2.77656913	1.97	2	2	0	0	0
35	71.4	Male	Black	Former	4	B	-886.047974	6080.67188	47.8426514	31.1860275	2.61	1	0	0	0	1
36	76.7	Female	White	Former	2	B	-865.150574	5389.26465	18.7139893	13.0345383	2.3	2	0	0	0	2
37	55.8	Male	Black	Former	PRISm	A	-828.323853	5506.78662	3.48949695	0	2.58	1	1	0	0	0
38	66.6	Female	White	Former	0	A	-845.344238	5274.79395	0.937271893	0.089526698	1.48	0	0	0	0	0
39	60.7	Female	White	Former	4	D	-846.508728	4885.33398	14.545289	4.036448	3.07	2	0	0	0	2
40	68.7	Male	White	Former	3	B	-880.377319	7239.58008	24.3673134	7.96183681	2.35	0	0	0	0	0
41	68.8	Male	Black	Former	4	D	-853.616211	7487.42822	14.0526743	2.84607005	2.62	0	0	0	0	0
42	77.6	Female	White	Former	0	A	-838.299377	4390.04639	2.58272076	0.008541115	2.2	1	0	0	0	1
43	80.7	Male	White	Current	1	A	-847.331055	7426.729	12.1616573	0.554088175	1.7	1	1	0	0	0
44	62.8	Male	Black	Current	4	B	-849.374512	7220.42773	2.18674469	0.057363562	1.86	0	0	0	0	0
45	76.8	Female	White	Former	4	D	-896.361267	5797.53027	37.9611855	33.0516472	2.49	1	0	0	0	1
46	69	Male	White	Current	0	A	-807.76709	5705.56738	1.50390041	0.007595536	2.07	1	0	0	0	1
47	67.8	Female	White	Former	0	A	-843.623901	6034.8252	2.12840438	0.316607744	1.83	0	0	0	0	0
48	63	Male	White	Former	3	D	-886.067505	6829.7085	26.5564919	18.200882	2.87	1	0	0	0	1
49	69.3	Female	White	Former	4	D	-893.325439	6685.5166	36.0874672	32.9169579	2.08	1	0	0	0	1
50	74.1	Male	White	Former	3	B	-894.742126	8346.4248	43.7889137	39.3330994	2.75	2	1	0	0	1
51	51.2	Male	White	Former	PRISm	A	-826.70874	5791.93701	2.86206532	0.129162267	2.39	2	0	0	0	2
52	59.4	Female	Black	Current	2	B	-844.0849	5575.67578	8.30451202	0.258562028	2.71	0	0	0	0	0
53	71	Female	Black	Former	3	D	-867.220459	3582.5498	20.9593163	1.82458222	2.67	0	0	0	0	0
54	58.7	Male	Black	Current	PRISm	B	-840.205994	4606.97363	6.1728878	0.848299861	1.92	0	0	0	0	0
55	61.5	Male	Black	Current	3	B	-888.20874	6171.91504	27.2457027	1.50572717	2.06	0	0	0	0	0
56	70.9	Female	White	Former	2	A	-869.996216	6021.146	6.36130095	1.50625658	2.2	2	1	0	1	0
57	58.6	Female	White	Former	4	B	-845.377075	6056.56055	4.33219957	0.202220649	3.22	2	0	0	0	2
58	53.8	Male	White	Current	4	D	-856.181396	6367.65625	9.17349529	5.89328289	3.4	0	0	0	0	0
59	54	Female	White	Current	1	D	-849.552917	5893.80518	4.55359793	0.060010139	2.49	4	0	0	0	4
60	58.1	Female	White	Former	4	D	-857.216309	6545.9585	16.3280182	10.9697733	2.41	0	0	0	0	0
61	70.7	Male	White	Former	1	A	-851.633423	5810.3418	4.31416321	0.081649594	1.93	0	0	0	0	0
62	56.6	Female	White	Current	0	D	-812.268921	6428.7168	0.556560099	0.125849307	1.6	1	1	0	0	0
63	57.4	Female	White	Current	2	A	-860.22467	5854.09424	3.20365906	0.296873242	2.12	8	0	0	1	7
64	59.4	Female	White	Former	4	D	-895.3927	5870.72021	32.9701462	33.6570663	2.22	9	4	0	0	5
65	68	Female	White	Current	2	D	-875.723938	6825.62695	9.65580082	3.69686961	2.38	2	0	0	1	1
66	53.4	Female	White	Current	0	C	-815.922607	4490.83008	0.66852355	0.032209642	1.99	1	0	0	0	1
67	69.7	Male	White	Former	4	B	-903.556519	8853	41.2605171	43.4027977	2.84	1	0	0	0	1
68	67.9	Male	White	Former	2	A	-845.838562	6987.87793	5.93094158	0.464972705	2.01	2	1	0	0	1
69	61.1	Male	White	Current	1	A	-863.705627	9188.74512	7.90804911	0.340373665	1.87	1	0	0	0	1
70	73.5	Female	White	Current	2	A	-829.81604	4981.42578	5.05199051	4.64425135	2.91	1	0	0	0	1
71	70.7	Female	White	Former	0	A	-864.390869	4686.92285	5.59050798	1.0792079	1.51	3	0	0	0	3
72	50.5	Female	Black	Former	0	B	-790.608459	3700.95435	0.500812709	0.064455889	2.22	0	0	0	0	0
73	74.3	Male	White	Former	3	D	-863.367188	5385.51416	32.6480408	26.7668247	3.69	1	1	0	0	0
74	71.8	Male	White	Former	4	D	-862.83197	6956.35645	26.2441235	22.4967003	3.6	3	3	0	0	0
75	52.7	Male	White	Former	0	A	-842.152039	6978.48096	0.91217196	0.232207224	1.7	0	0	0	0	0
76	71.2	Female	White	Former	3	D	-911.47052	5649.97021	53.332592	43.4129944	2.5	2	0	0	0	2
77	63.4	Male	White	Current	2	B	-848.025269	7887.73535	1.69971728	0.502984524	2.34	1	1	0	0	0
78	71.1	Female	White	Former	4	B	-884.605286	4896.44092	39.9309387	32.4390831	3.35	4	2	0	0	2
79	60.2	Female	White	Former	1	B	-868.577942	5827.20361	12.2159233	0.204171345	2.33	3	1	0	2	0
80	70.3	Male	White	Former	4	B	-891.31958	7716.47607	51.2123909	44.4702568	2.38	1	0	0	0	1
81	58.4	Male	Black	Current	PRISm	B	-820.616882	4941.95459	1.65986168	0.006128179	3.43	0	0	0	0	0
82	71.9	Male	White	Former	0	D	-833.243347	6754.35693	1.30359554	0.02898051	1.68	2	2	0	0	0
83	56.7	Female	Black	Current	PRISm	D	-777.038147	3251.39868	0.295956403	0	2.4	0	0	0	0	0
84	68.3	Female	White	Former	PRISm	A	-845.439941	4335.53418	7.00492525	0.019516781	1.83	1	0	0	0	1
85	63.3	Female	White	Former	0	C	-847.536255	5161.80518	4.09648561	0.076963171	1.61	1	0	0	0	1
86	78.3	Female	White	Former	3	B	-863.197327	4899.56543	29.5601158	22.4652863	2.6	23	18	0	0	5
87	55.6	Male	White	Current	2	A	-837.544312	7514.90576	2.21630931	0.228375584	2.6	2	2	0	0	0
88	78	Male	White	Current	3	D	-876.421509	6545.61621	19.702055	3.68588305	3.06	6	0	0	0	6
89	67.9	Male	White	Former	1	A	-855.141113	6733.30176	4.8964119	0.170299351	1.93	0	0	0	0	0
90	65.1	Female	White	Current	PRISm	C	-782.509766	3578.81177	0.156230897	0.020759836	2.32	2	1	0	0	1
91	81.9	Male	White	Former	3	C	-888.821899	5445.42285	25.8229523	10.2519245	2.63	3	0	0	0	3
92	65.5	Male	White	Former	1	A	-875.869385	8413.78906	8.48105907	1.24772513	2.09	3	0	0	0	3
93	55.3	Male	White	Current	0	A	-818.608948	6141.44043	2.65976906	0.845329106	2.09	2	1	0	0	1
94	65.2	Female	White	Current	0	A	-828.888123	4675.104	1.87082326	0.018815482	1.66	1	0	0	1	0
95	59.2	Female	White	Former	0	A	-826.186157	4497.05176	0.613916218	0.037130047	1.91	0	0	0	0	0
96	76.1	Male	Black	Former	3	B	-783.063599	5244.5835	0.443351477	0.193532079	2.3	6	3	0	0	3
97	53.5	Male	White	Current	2	B	-887.590576	6779.64795	9.62277508	2.69521523	3.4	1	0	0	0	1
98	76.6	Male	White	Former	PRISm	D	-822.287354	6725.65674	3.0163579	0.065084614	1.91	0	0	0	0	0
99	71.7	Male	White	Former	PRISm	C	-832.925781	5170.0459	2.58247781	0.003608099	2.77	6	4	0	0	2
100	64.4	Male	Black	Current	2	B	-836.704529	5062.40137	0.35293591	0.027698616	2.24	0	0	0	0	0
101	67.6	Female	White	Current	1	A	-821.732361	4191.46143	1.35649645	0.045070373	1.91	1	0	0	0	1
102	71.3	Male	White	Former	PRISm	A	-853.211792	6020.37012	6.70057726	0.111537158	2.86	2	0	0	1	1
103	82.6	Male	White	Former	4	D	-879.020508	8023.44189	17.2710304	15.1588163	2.84	13	5	0	0	8
104	69.8	Female	White	Former	0	A	-862.684692	6018.16064	6.22617531	0.29633829	1.46	2	1	0	0	1
105	75.9	Female	White	Former	1	A	-851.317261	5914.71826	2.80115342	1.15166342	1.86	0	0	0	0	0
106	63.1	Male	Black	Former	2	B	-873.47168	6427.47852	9.85664272	0.191703051	4.55	0	0	0	0	0
107	61.1	Male	White	Former	1	A	-869.133911	6323.72314	9.32139301	0.696023285	2.2	11	1	0	0	10
108	54.8	Male	White	Former	3	A	-820.417358	9097.65234	2.51492429	0	3.49	8	6	0	1	1
109	52.7	Female	White	Former	3	A	-880.09436	5199.28369	15.6484079	3.91008067	2.6	0	0	0	0	0
110	53.8	Female	White	Former	0	B	-812.191772	5264.00928	1.05359459	0.124441855	2.16	8	1	0	0	7
111	59.9	Male	White	Former	PRISm	C	-848.666199	6518.65039	3.51863766	0.034793116	2.9	1	0	0	0	1
112	63.6	Male	White	Former	PRISm	D	-799.532349	4541.96973	0.709053576	0	2.05	0	0	0	0	0
113	66.1	Female	Black	Former	2	A	-855.407471	3839.42944	9.91563034	0.03488151	2.69	1	1	0	0	0
114	67.5	Female	White	Former	3	D	-876.798645	5364.6665	34.4368553	1.11484766	2.24	0	0	0	0	0
115	60.9	Female	White	Former	4	B	-870.421814	4760.03564	23.0101318	15.6297598	2.3	2	1	0	0	1
116	79.8	Male	White	Former	4	B	-860.773376	8411.08398	7.55217171	1.38142002	3.5	1	0	0	0	1
117	65	Female	Black	Current	PRISm	D	-747.401917	3492.35205	0.270487934	0	2.7	2	0	0	0	2
118	58.2	Male	Black	Former	PRISm	A	-824.416748	4942.20947	3.60112715	0	3.53	1	0	0	0	1
119	67.9	Male	White	Former	3	A	-851.13916	7379.71484	8.82499123	0.401902795	2.74	1	1	0	0	0
120	63.2	Male	Black	Current	1	A	-856.268005	3294.18872	9.1135397	3.49297714	1.51	0	0	0	0	0
121	59.8	Female	Black	Current	1	B	-804.457764	3659.40259	0.657607555	0.120906822	2.17	1	0	0	0	1
122	80.2	Female	White	Former	0	A	-813.297424	2899.27954	0.142286554	0.003097638	2.22	5	1	0	0	4
123	72.9	Male	White	Never	Non-smoker control	B	-827.812012	6406.44189	2.06362677	0.087935746	1.95	0	0	0	0	0
124	84.3	Female	White	Former	0	B	-804.545105	4754.64404	1.01808679	0.016732954	2.88	0	0	0	0	0
125	56.1	Male	Black	Current	PRISm	B	-761.291992	5245.97949	1.29650116	0.841140985	3.35	1	0	0	0	1
126	56.3	Male	White	Never	Non-smoker control	A	-858.274353	5264.21777	2.53316355	0.044415806	1.71	1	0	0	0	1
127	66.4	Female	White	Never	Non-smoker control	A	-831.86499	4321.64209	0.354490429	0.113366999	1.64	0	0	0	0	0
128	76.8	Female	White	Former	2	B	-853.220032	4663.54346	16.4251404	0.038923737	1.82	2	1	0	0	1
129	71.3	Female	Black	Former	1	A	-864.071411	4665.66748	21.167551	16.1123524	1.82	0	0	0	0	0
130	78.4	Female	White	Never	Non-smoker control	A	-847.733826	3938.78613	0.69587779	0.0651512	1.84	2	1	0	0	1
131	65.4	Female	White	Former	2	B	-875.385986	5635.04688	28.8128662	23.4748211	2.13	1	0	0	0	1
132	65.5	Male	White	Former	1	B	-841.046204	7982.86377	7.96707964	4.71181059	1.52	1	1	0	0	0
133	56.4	Female	White	Current	0	A	-785.840088	3785.67432	0.311530113	0.001247489	3.12	1	1	0	0	0
134	53.6	Male	Black	Current	PRISm	A	-781.755188	4325.85303	1.01182437	0.000459206	1.9	1	0	0	0	1
135	49.9	Male	Black	Current	PRISm	B	-834.161865	4852.604	2.99757028	0.178157166	2.27	0	0	0	0	0
136	67.6	Female	White	Never	Non-smoker control	C	-857.762024	4604.67529	2.08429551	0.06392882	1.51	0	0	0	0	0
137	68.6	Male	White	Former	4	D	-878.539795	6804.85059	36.7089806	0.40021193	3.31	5	1	0	0	4
138	55	Female	White	Current	0	B	-859.85968	5546.229	3.46679544	0.640317023	2.52	1	0	0	0	1
139	68.9	Male	Black	Former	1	A	-813.597839	4941.41455	12.2564058	1.24719429	2.13	1	0	0	0	1
140	61.4	Male	White	Never	Non-smoker control	A	-862.423828	6213.9248	2.21594834	0.077802353	1.63	0	0	0	0	0
141	59.4	Female	White	Former	PRISm	A	-766.276062	3988.5752	0.044896439	0.049738605	2.23	0	0	0	0	0
142	72.3	Female	White	Former	0	A	-851.795898	3665.54077	6.56030655	0.477794707	1.49	0	0	0	0	0
143	64.5	Female	White	Former	1	D	-892.460266	6363.44092	31.9660225	24.1658154	1.73	8	0	0	0	8
144	52.2	Female	Black	Current	PRISm	B	-789.181763	3197.52295	0.246416256	0	3.47	1	1	0	0	0
145	54.9	Female	White	Former	PRISm	A	-843.680908	4898.98877	0.58438313	0.044384293	2.19	0	0	0	0	0
146	72.1	Female	White	Former	4	D	-873.005676	5100.69775	24.49259	20.3438835	3.63	5	2	0	1	2
147	56.4	Female	Black	Former	0	C	-818.252197	4814.86084	0.07862667	0.003368818	2.27	3	1	0	0	2
148	53.3	Male	Black	Current	PRISm	A	-801.358032	3718.71387	0.757440507	0	2.26	1	0	0	0	1
149	68.6	Male	White	Former	4	B	-857.04541	8170.55518	15.9600782	15.5010538	2.59	1	1	0	0	0
150	69	Male	White	Former	0	A	-812.097839	6198.12988	0.169035226	0.046110768	2.04	7	1	0	0	6
151	68.7	Male	Black	Current	3	D	-838.686951	6256.06104	2.78758454	0.058827151	3.28	1	0	0	0	1
152	54.6	Male	White	Current	0	A	-816.116028	5103.70605	0.851101339	0.001131792	4.23	3	1	0	0	2
153	53	Male	Black	Former	1	B	-866.725403	7101.10254	5.51990604	0.119849026	1.8	0	0	0	0	0
154	76.9	Male	White	Former	3	D	-907.5979	7127.39404	44.745327	32.5891151	2.59	0	0	0	0	0
155	66.9	Female	White	Former	2	C	-872.719604	5106.53467	14.5868921	17.580761	2.53	5	2	0	0	3
156	75.6	Female	White	Never	Non-smoker control	C	-846.404358	4441.104	0.705500543	0.057848379	1.97	6	0	1	2	3
157	57.1	Male	White	Never	Non-smoker control	A	-849.766418	5638.13965	1.08450365	0.008225054	1.88	0	0	0	0	0
158	70.5	Female	White	Current	3	A	-850.896667	5438.01221	10.3389759	9.09126663	3.37	1	1	0	0	0
159	66.9	Female	White	Never	Non-smoker control	A	-838.786499	3696.39307	0.751726627	0.073037483	1.94	3	0	0	0	3
160	62.5	Male	White	Never	Non-smoker control	A	-862.821838	6000.75586	2.16891122	0.065464847	1.63	1	0	0	0	1
161	82.3	Female	White	Former	3	D	-888.697937	5336.62109	22.5272388	10.0876617	3.43	1	0	0	0	1
162	59.5	Female	Black	Current	0	A	-790.271423	3673.56323	0.280050963	0.001490285	2.18	0	0	0	0	0
163	62.1	Female	White	Never	Non-smoker control	A	-843.134827	4561.24561	0.478388727	0.089043722	1.53	3	0	0	0	3
164	68.9	Female	White	Former	2	A	-853.671387	5926.57178	1.35290968	0.27110821	3.43	1	0	0	0	1
165	70.1	Female	White	Former	3	D	-888.665161	5609.25049	34.1731262	30.6611252	3.23	0	0	0	0	0
166	55	Female	Black	Current	PRISm	B	-742.835571	3425.27856	0.229694605	0.009321834	3.62	0	0	0	0	0
167	80.5	Female	White	Former	3	A	-860.118835	5670.03809	12.6025085	10.0328331	3.43	3	0	0	1	2
168	65.4	Female	White	Former	1	A	-857.383179	6031.91211	1.33957732	0.075978451	3.17	0	0	0	0	0
169	51.7	Female	White	Current	PRISm	A	-827.647766	4741.55713	0.135260984	0.035037365	2.49	0	0	0	0	0
170	67.5	Female	White	Former	4	B	-880.538391	6411.6748	31.8707619	26.4618969	2.39	6	4	0	0	2
171	63.4	Male	White	Never	Non-smoker control	A	-867.637695	6495.18701	3.67885995	0.067748874	1.22	0	0	0	0	0
172	64.2	Female	White	Never	Non-smoker control	A	-789.81311	4081.26929	0.021372406	0.007690078	2.13	9	1	0	7	1
173	67.1	Female	White	Never	Non-smoker control	A	-846.780762	3284.4978	0.756311059	0.054096475	1.99	0	0	0	0	0
174	73.5	Female	White	Former	PRISm	B	-811.090088	3594.71167	0.286982149	0.006747858	2.36	1	0	0	0	1
175	64.4	Male	Black	Former	4	B	-852.028076	6945.05518	23.8218422	5.13222361	2.74	2	0	0	0	2
176	72.4	Male	Black	Current	0	A	-799.671631	4547.9502	1.20966554	0.027290257	1.91	5	3	0	0	2
177	71.5	Female	White	Never	Non-smoker control	A	-849.238892	5385.5708	0.46552822	0.314046293	1.35	1	0	0	0	1
178	72.6	Male	White	Former	3	D	-838.495483	6169.0332	7.56514263	9.39603138	2.63	3	1	0	0	2
179	54.3	Male	White	Never	Non-smoker control	A	-826.778198	7172.4165	1.18341899	0.105643287	1.43	1	0	0	0	1
180	58.9	Male	Black	Former	PRISm	A	-828.137634	4717.10547	1.66378748	0.00309759	2.56	0	0	0	0	0
181	75.5	Female	White	Former	1	C	-819.929443	3821.45337	0.920639932	0.008783568	4.43	0	0	0	0	0
182	77.6	Female	Black	Former	2	D	-896.308655	5782.26172	36.0394936	0.801931977	2.4	0	0	0	0	0
183	54.5	Female	White	Never	Non-smoker control	A	-832.598938	5770.26758	0.25578621	0.031056251	1.78	0	0	0	0	0
184	61.3	Female	White	Never	Non-smoker control	A	-852.781799	4690.75781	0.802630723	0.151165098	1.51	2	0	0	1	1
185	72.9	Male	White	Former	1	A	-868.512939	8324.43945	3.51221824	1.04457927	1.83	2	0	0	0	2
186	58.1	Male	Black	Current	2	B	-802.214905	5498.01074	0.433926165	0.024820561	3.43	0	0	0	0	0
187	58.2	Female	White	Never	Non-smoker control	A	-790.291321	4300.98291	0.104114465	0.015639503	1.82	3	2	0	0	1
188	73	Female	White	Never	Non-smoker control	A	-845.945923	5336.25537	1.79819906	0.017751319	1.57	0	0	0	0	0
189	75.9	Male	White	Never	Non-smoker control	A	-860.156982	7520.10693	2.3197968	0.221067458	1.43	2	0	0	0	2
190	55.5	Female	White	Never	Non-smoker control	A	-824.71521	5449.22314	0.334780216	0.045989104	1.97	7	2	0	0	5
191	56.1	Female	Black	Former	3	B	-816.396423	4650.6958	0.662430644	0	4.6	0	0	0	0	0
192	58.2	Male	Black	Current	PRISm	D	-806.451233	4943.88672	3.99114919	0	3.66	0	0	0	0	0
193	63.1	Female	White	Never	Non-smoker control	A	-846.59137	5026.04639	2.489784	0.148906499	1.6	2	0	0	0	2
194	80.9	Male	White	Never	Non-smoker control	A	-862.914185	7203.57617	2.19278502	0.268694878	1.32	1	0	0	0	1
195	69.4	Male	White	Former	0	A	-852.332336	7087.28711	5.89993525	0.180803999	2.19	2	1	0	0	1
196	74.6	Female	White	Former	PRISm	A	-837.2854	5955.60059	0.724087179	0.20168528	1.85	7	0	0	0	7
197	56.4	Female	White	Never	Non-smoker control	A	-862.266663	5370.12305	1.33984601	0.394076765	1.6	4	1	0	0	3
198	66.3	Male	White	Never	Non-smoker control	A	-866.100098	8120.95508	4.64207315	2.87032962	1.37	0	0	0	0	0
199	82.7	Female	White	Never	Non-smoker control	A	-843.196838	4317.57764	0.820340037	0.05449206	1.91	3	1	0	0	2
200	55.2	Female	White	Former	0	A	-828.247803	4368.1875	3.04495907	0.021798665	1.68	0	0	0	0	0
201	68.8	Female	White	Never	Non-smoker control	A	-796.758606	4041.45337	0.261431217	0.019054627	1.81	1	1	0	0	0
202	67.6	Male	White	Former	1	A	-840.068176	9035.45215	1.75920045	1.53192806	1.98	2	1	0	0	1
203	79.1	Male	White	Never	Non-smoker control	A	-829.096191	6605.68848	0.618410528	0.053053375	1.67	5	2	0	0	3
204	65.7	Female	White	Never	Non-smoker control	A	-846.279602	5380.47314	0.348123193	0.170672789	1.54	4	0	0	0	4
205	75	Female	White	Former	1	B	-804.848511	3801.67114	2.23529053	1.25344419	1.99	3	0	0	0	3
206	78.1	Male	White	Never	Non-smoker control	A	-827.512634	6198.20703	0.25367716	0.024206121	2.23	2	1	0	0	1
207	85	Male	White	Never	Non-smoker control	A	-800.592712	4382.98975	0.062410716	0.012871756	2.3	2	0	0	0	2
208	71.2	Female	White	Current	0	A	-795.252808	5302.00098	0.066705704	0.230432406	1.74	2	0	0	2	0
209	54.4	Female	Black	Former	PRISm	A	-796.590698	4491.38232	0.530978739	0	3.33	3	1	0	0	2
210	75.9	Female	White	Former	1	A	-863.5849	4163.28662	7.88129473	2.6842165	2.36	0	0	0	0	0
211	62.6	Female	White	Never	Non-smoker control	A	-859.62384	6109.125	0.777661085	2.41178274	1.5	1	0	0	0	1
212	76.6	Male	White	Never	Non-smoker control	A	-849.391113	7047.125	1.12512732	0.147717044	1.52	0	0	0	0	0
213	77.6	Female	White	Never	Non-smoker control	A	-814.339233	4140.01953	0.023477869	0.080735289	1.66	10	4	0	3	3
214	54.3	Female	White	Never	Non-smoker control	A	-833.222412	5561.64355	0.734853148	0.049287133	1.73	2	0	0	0	2
215	57.6	Male	White	Former	4	D	-863.404846	6894.47412	15.7014408	5.97289228	2.57	1	0	0	0	1
216	76.6	Female	White	Former	2	A	-858.985046	4987.56787	3.87507868	0.590732634	2.84	5	1	0	0	4
217	54.9	Female	White	Never	Non-smoker control	A	-845.594971	6157.17578	0.386521757	0.046834633	1.95	1	0	0	0	1
218	68	Male	White	Former	1	A	-887.611694	6542.23584	22.4830189	13.7121754	1.92	3	0	0	0	3
219	58.1	Female	Black	Current	PRISm	B	-760.51239	4902.43457	0.350253373	0	2.83	2	1	0	0	1
220	50.9	Male	Black	Current	0	D	-783.455322	5036.70654	0.428262055	0	2.3	0	0	0	0	0
221	51.6	Female	White	Never	Non-smoker control	A	-872.806641	6395.36914	2.46991253	0.486000896	1.66	0	0	0	0	0
222	60.4	Male	Black	Current	0	A	-721.346252	4199.56885	0.020885037	0.003158789	2.67	1	0	0	0	1
223	84.7	Female	White	Former	1	A	-862.837219	5335.40674	4.83698606	0.577233672	1.84	0	0	0	0	0
224	65.8	Female	White	Former	0	A	-842.551453	4763.64258	1.43075943	0.035707068	2.51	3	1	0	0	2
225	61.6	Male	Black	Former	1	A	-807.639526	6564.36816	0.270972848	0.071977377	1.93	0	0	0	0	0
226	60.25	Male	White	Former	2	A	-857.409058	7763.13965	0.887967944	0.908297479	2.15	0	0	0	0	0
227	50.4	Female	White	Never	Non-smoker control	A	-834.015442	4804.30029	0.036752861	0.072492778	2.64	2	0	0	1	1
228	53.1	Female	Black	Never	Non-smoker control	A	-808.253479	3833.28687	0.132824525	0.022483641	1.79	0	0	0	0	0
229	50.25	Male	White	Former	0	A	-845.017029	6436.14893	0.347704053	0.194304034	2.2	0	0	0	0	0
230	55.1	Female	White	Never	Non-smoker control	A	-813.69281	3937.67969	0.043345708	0.010575206	2.27	0	0	0	0	0
231	58.6	Male	White	Current	2	A	-850.455078	8295.32813	6.29136419	0.093419135	2.57	0	0	0	0	0
232	54.1	Female	White	Never	Non-smoker control	A	-809.950745	4815.9834	0.093036234	0.02183138	1.9	0	0	0	0	0
233	50.5	Female	Black	Former	1	A	-796.985779	4226.37158	0.485804766	0	2.59	1	0	0	0	1
234	67.7	Female	White	Current	PRISm	A	-811.878418	4137.57568	0.798369467	0.185538813	3.04	3	3	0	0	0
235	67.2	Male	White	Former	0	A	-844.101196	6019.35596	3.99579263	0.022047866	1.75	0	0	0	0	0
236	72	Male	White	Former	PRISm	A	-796.543823	4485.3916	0.051601842	0.013093114	2.57	0	0	0	0	0
237	50.9	Male	White	Never	Non-smoker control	A	-852.469482	5358.94385	6.13483477	0.024879584	1.58	1	0	0	0	1
238	65.3	Female	White	Former	4	B	-905.097046	6527.08203	36.1476402	41.2171669	3.17	0	0	0	0	0
239	59.9	Female	White	Current	0	#N/A	-90.1540833	7813.77783	0.242946938	0	2.36	0	0	0	0	0
240	66	Male	White	Former	4	B	-909.73999	8171.70605	44.3707237	24.9082775	3.28	0	0	0	0	0
241	50.5	Male	White	Never	Non-smoker control	A	-854.015442	5926.13232	4.70208025	0.037620738	1.74	2	0	0	0	2
242	56.8	Female	White	Former	PRISm	B	-804.135376	4456.45898	0.848406374	0.139532536	2.54	1	0	0	0	1
243	67.9	Male	White	Former	2	A	-866.221741	6680.93604	9.99811172	0.01281448	2.71	2	0	0	0	2
244	70.9	Male	White	Former	2	B	-812.907532	7137.22021	5.9993515	0.071369544	2.74	3	0	0	0	3
245	63.1	Female	Black	Never	Non-smoker control	A	-794.394287	2983.05029	0.724452913	0	2.09	0	0	0	0	0
246	62	Male	Black	Current	PRISm	A	-838.756775	5003.33008	2.36345768	0.061877854	2.2	1	1	0	0	0
247	62.6	Male	White	Former	3	B	-880.064087	7307.21484	19.1258736	8.73015404	2.61	1	0	0	0	1
248	84.4	Female	Black	Former	2	A	-854.533813	4394.01221	7.01840973	0.927284658	2.62	5	0	0	0	5
249	67.9	Male	White	Never	Non-smoker control	A	-877.309326	6002.21924	13.8894749	0.138274252	1.23	2	0	0	0	2
250	74.7	Male	White	Former	3	A	-832.801819	5394.77979	4.71845055	0.749360859	2.13	0	0	0	0	0
251	76.2	Female	White	Former	1	A	-868.11261	5357.49609	3.68415689	0.254174083	1.74	1	1	0	0	0
252	63.2	Female	White	Never	Non-smoker control	A	-843.936829	5642.27734	5.67204571	0.034820765	1.63	0	0	0	0	0
253	77.4	Female	White	Current	1	C	-857.862244	5605.40625	3.03076887	0.266625524	2.7	1	1	0	0	0
254	56.2	Female	Black	Former	0	D	-775.850952	2947.70361	0.10560748	0	1.9	1	1	0	0	0
255	55.8	Male	White	Former	4	D	-891.043457	9250.78906	39.2232552	31.650341	3.54	0	0	0	0	0
256	63.3	Male	White	Current	3	D	-875.449646	7875.40967	21.4470329	0.806095004	2.9	0	0	0	0	0
257	74.1	Male	White	Former	0	A	-849.974731	7513.45117	2.5938139	0.344252527	1.45	3	0	0	0	3
258	55.6	Male	Black	Current	2	B	-827.591187	6436.59375	11.005619	6.06526089	2.99	0	0	0	0	0
259	61	Male	White	Current	PRISm	C	-841.077637	6531.76563	1.35176826	0.138125047	2.83	1	1	0	0	0
260	65.8	Male	White	Former	3	D	-892.833679	9685.16211	24.2499256	14.3989458	2.75	0	0	0	0	0
261	67.9	Female	White	Former	1	C	-836.513489	5267.87842	0.569754064	0.062545426	2.05	5	0	0	0	5
262	51.2	Male	White	Former	3	D	-857.89917	6899.2832	4.98710442	0.170700505	3.37	3	0	0	0	3
263	76.6	Male	White	Former	1	A	-863.802612	7669.78369	14.969245	8.54619026	1.64	1	1	0	0	0
264	53.1	Female	White	Current	PRISm	D	-807.613464	4038.31885	0.838343441	0.018015513	2.75	0	0	0	0	0
265	53.8	Female	Black	Current	3	D	-814.339783	4370.27637	3.0499177	0.03161484	4.06	3	1	0	0	2
266	73.7	Female	White	Current	2	A	-796.450439	4424.50635	0.213230014	0.173460215	2.81	14	4	0	0	10
267	79.6	Male	White	Former	3	D	-856.930115	6174.58643	7.60779095	1.96845043	4.79	1	1	0	0	0
268	61.5	Female	Black	Never	Non-smoker control	A	-835.300476	5309.96533	1.97275245	0.022469221	1.71	2	1	0	0	1
269	68.9	Male	White	Current	2	D	-829.52832	5677.91992	3.41307592	0.919331193	1.84	0	0	0	0	0
270	57	Male	Black	Former	3	D	-834.128906	5420.33545	5.44919348	0.010429857	2.63	1	0	0	0	1
271	57.6	Male	Black	Former	3	D	-875.6474	5842.04541	32.31987	24.2881241	3.97	0	0	0	0	0
272	73.2	Female	White	Former	1	A	-820.434265	3719.3147	0.880439579	0.064560302	1.81	2	1	0	0	1
273	61.6	Female	White	Current	2	A	-851.71637	6156.69482	2.10846949	0.174613193	2.39	0	0	0	0	0
274	76	Male	White	Former	2	B	-804.713379	4693.98633	2.07802606	0.630472362	3.14	1	0	0	0	1
275	79.9	Male	White	Former	1	B	-858.388245	6329.74121	18.8170547	11.5379848	1.94	1	0	0	0	1
276	71.9	Male	White	Former	2	A	-871.47345	8050.47119	22.6421642	10.6346941	2.86	0	0	0	0	0
277	72.7	Female	White	Former	2	D	-813.871826	3691.20483	0.241454929	0.032346066	2.36	0	0	0	0	0
278	72.5	Male	White	Current	2	A	-857.247742	6359.15771	4.54188585	1.04156947	3.11	0	0	0	0	0
279	68	Male	White	Former	PRISm	A	-829.243835	5872.68896	2.29543662	0.016477156	1.98	2	0	0	0	2
280	66.3	Female	White	Former	0	A	-839.609009	4704.72803	0.476755172	0.184402645	1.82	0	0	0	0	0
281	53.5	Female	Black	Never	Non-smoker control	A	-836.059021	4886.53223	5.75822544	0.014033152	1.55	2	2	0	0	0
282	62.6	Male	White	Former	4	D	-885.468445	7233.52979	26.1692772	12.2671642	2.96	1	0	0	0	1
283	71.7	Female	White	Former	PRISm	B	-817.7854	4438.23828	0.270066053	0.065246768	1.98	1	0	0	0	1
284	53.3	Male	White	Current	PRISm	A	-806.086975	6789.34473	0.492323041	0.049782783	2.15	3	1	0	0	2
285	64.2	Female	White	Former	1	A	-877.149902	5452.53369	9.51837635	4.37065935	2.3	0	0	0	0	0
286	63.4	Male	White	Current	0	A	-787.639404	6237.5918	0.960806012	0.03599358	2.14	2	1	0	0	1
287	53.1	Male	White	Current	PRISm	A	-786.955811	5212.61475	0.138422266	0.008207289	2.27	5	1	0	0	4
288	61.5	Female	White	Former	PRISm	B	-840.374573	4622.57666	0.843715668	0.011382379	3.36	1	0	0	0	1
289	78.3	Female	White	Former	3	B	-899.141907	5515.95068	44.8438377	34.4134445	2.43	0	0	0	0	0
290	58.5	Male	White	Current	0	B	-864.880493	6940.0542	2.90853095	1.82663059	1.98	0	0	0	0	0
291	60.9	Female	White	Former	4	D	-881.048462	7060.36426	33.5640526	4.19709539	2.63	0	0	0	0	0
292	62.2	Male	White	Former	3	A	-820.069397	8312.84473	1.3131206	0.061685838	3.52	3	0	0	0	3
293	59.1	Male	White	Current	1	A	-786.813049	6099.62891	2.31085014	0.209934726	2.2	1	0	0	0	1
294	76.4	Female	White	Former	0	A	-831.87854	3790.73706	0.669884801	0.003727963	1.9	0	0	0	0	0
295	65.3	Female	White	Former	2	D	-837.053345	4595.76758	1.10690212	0.050084516	3.29	0	0	0	0	0
296	73.7	Female	White	Former	0	A	-823.991455	4809.88135	0.629791677	0.003792533	1.96	0	0	0	0	0
297	73.3	Male	White	Former	3	A	-897.5448	7294.33252	35.5002785	28.2110004	2.24	3	0	1	0	2
298	63.8	Male	White	Current	1	A	-889.372314	8606.93652	17.0556564	3.56152439	1.4	0	0	0	0	0
299	56.9	Female	White	Current	2	B	-813.15979	5376.53857	0.524752498	0.14136003	2.84	0	0	0	0	0
300	58.8	Male	Black	Current	3	B	-862.138062	4574.54492	5.70172977	0.199953318	2.68	0	0	0	0	0
301	63.9	Female	White	Current	1	A	-841.558289	5469.36768	5.77278137	1.9493922	1.92	1	0	0	0	1
302	55.1	Female	White	Current	0	A	-846.475403	6374.79297	0.486585051	0.478340149	1.69	0	0	0	0	0
303	79.5	Male	White	Former	1	D	-871.27417	6267.15381	20.0487652	12.3112669	1.6	0	0	0	0	0
304	72.75	Male	White	Former	4	D	-896.142639	9174.09082	40.4474411	32.9186707	3.2	1	1	0	0	0
305	64.9	Male	White	Former	0	A	-838.139099	5384.89307	0.434944212	0.102313586	1.55	0	0	0	0	0
306	51.7	Male	White	Former	0	A	-866.981934	8385.64551	3.59927559	0.426832199	2.06	1	0	0	0	1
307	73.3	Male	White	Former	4	B	-884.074524	7966.87891	34.7750359	32.3925972	2.46	11	9	0	0	2
308	80.2	Male	White	Former	4	B	-871.799011	6544.62207	26.3925858	17.7440395	2.47	2	1	0	0	1
309	57.2	Female	White	Current	1	A	-832.055298	6564.46729	0.73527962	0.281177461	1.79	3	0	0	0	3
310	67.9	Male	White	Former	3	A	-874.792847	6500.14014	12.9909496	5.6851058	3.05	2	0	0	0	2
311	75.6	Male	White	Former	1	A	-840.579163	6114.50586	1.55812943	0.058630437	1.89	0	0	0	0	0
312	72	Male	White	Former	1	A	-896.774658	8073.46875	22.6735897	8.03156471	1.96	2	0	0	0	2
313	72.8	Female	White	Former	1	A	-821.64801	4620.99463	0.578336	0.075504236	2.08	4	1	0	0	3
314	83.2	Male	White	Former	2	A	-864.766052	7407.81494	5.35672951	5.25364256	2.54	0	0	0	0	0
315	71.4	Male	Black	Former	2	D	-828.137146	5138.55859	7.1195159	0.013106676	3.16	0	0	0	0	0
316	71.9	Male	White	Current	0	A	-849.5448	6795.32861	1.54778087	0.207064629	1.82	1	0	0	0	1
317	50.7	Female	White	Current	1	C	-850.318359	6738.65527	0.637774289	0.254718751	2.85	2	0	0	0	2
318	58.3	Male	Black	Former	4	D	-860.536011	7219.70508	30.5656643	5.0026741	3.42	1	0	0	0	1
319	73.9	Female	Black	Former	PRISm	A	-748.992737	2887.86206	0.186616212	0.008710526	2.26	6	2	0	0	4
320	54.2	Female	Black	Former	4	B	-840.252563	4683.54834	4.59561253	0.017220901	2.53	1	0	0	0	1
321	55.7	Male	Black	Former	PRISm	A	-823.525208	5111.25244	1.1289252	0.013985492	2	0	0	0	0	0
322	73.4	Female	Black	Former	0	A	-799.302185	3767.03906	0.93272984	0.133023813	1.77	0	0	0	0	0
323	54.5	Male	Black	Current	0	B	-855.373596	6405.90527	3.03861356	0.378566235	1.33	1	0	0	0	1
324	67.3	Male	Black	Current	1	A	-830.229187	6343.31104	1.98356938	0.34896493	1.88	0	0	0	0	0
